# Supplementary material for: Genetic diversity and genome-scale population structure of wild Indian major carp, Labeo catla (Hamilton, 1822), revealed by genotyping-by-sequencing
Source: Front Genet. 2023 May 9;14:1166385. doi: 10.3389/fgene.2023.1166385 (PMC10204928; doi:10.3389/fgene.2023.1166385)
Supplement: Supplementary file 1 [file DataSheet1.ZIP]

Archive with 3 entries (2 files):
- Supplementary_files/
- Supplementary_files/Table S1.xlsx
- Supplementary_files/Table S2.docx
