# Supplementary material for: Genetic diversity and genome-scale population structure of wild Indian major carp, Labeo catla (Hamilton, 1822), revealed by genotyping-by-sequencing
Source: Front Genet. 2023 May 9;14:1166385. doi: 10.3389/fgene.2023.1166385 (PMC10204928; doi:10.3389/fgene.2023.1166385)
Supplement: Supplementary file 1 [file DataSheet1.ZIP › Supplementary_files/Table S1.xlsx]

## Sheet: Total no. of filtered reads  
Sample Name	Reads in bp(Befor filtering)	Reads in bp(After filtering)
brm-1	1050170	934567
brm-3	5125482	4200770
brm-7	474568	430316
brm-8	3505848	2997030
brm-2	3409974	2167636
brm-4	10940434	1755172
brm-5	4743038	2443990
brm-6	3355778	1884934
krn-1	4353618	3524194
krn-2	3255000	1817714
krn-3	3113898	1740656
krn-4	5380316	2806730
krn-5	3094874	1829312
krn-6	5425890	3928098
krn-7	3225428	1762742
pat-1	4773660	3678474
pat-2	4768634	3486036
pat-3	3649916	2230360
pat-4	5063134	3686726
pat-5	3212826	1846298
pat-6	4633514	3720258
pat-7	5230122	3143626
pat-8	5177228	4323902
pat-9	4132546	2578764
pat-10	3050608	2647552
pat-11	3875828	2751122
pat-12	4349676	3587956
pat-13	1104939	2063046
pat-14	11273656	6830266
pat-15	5676974	3791674
cau-1	5163192	3718824
cau-2	3644264	2037652
cau-3	4459060	2472418
cau-4	4302408	2298004
cau-5	3521222	2406862
cau-6	6128492	3117552
cau-7	4788622	2725458
cau-8	3877804	2176176
cau-9	6464980	5219266
cau-10	4880978	3976102
cau-11	4472138	3351714
cau-12	3023550	1669732
cau-13	4442330	2557198
cau-14	3488206	1919616
cau-15	3227088	1885494
cau-16	4920502	2558636
cau-17	4914150	2646430
cau-18	4377452	2384752
cau-19	10272100	8219552
cau-20	5470610	3946298
god-1	7327500	3476114
god-2	11656600	1872338
god-3	5055174	2682620
god-4	4202934	2335662
god-5	1901522	1191464
god-6	3539574	2004750
god-7	1216178	804738
god-8	4757550	3497520
god-9	3209842	1920252
god-10	5378436	2882126
god-11	5090840	3730820
god-12	3339990	2847934
god-13	3629168	3105656
god-14	4382492	3084772
god-15	6140706	4863326
god-16	3005488	1781722
god-17	3199470	2001830
god-18	3045510	1915300
god-19	3413206	2550022
god-20	3858112	2194662
god-21	4834300	2793700
god-22	3659676	2065276
god-23	3578800	3037868
god-24	4894900	2621364
god-25	4885306	3988882
god-26	18167898	3390816
mah-1	3099800	2000746
mah-2	3005466	1797442
mah-3	6052082	2848954
mah-4	3292188	1564586
mah-5	3081936	1499250
mah-6	4350932	2413508
mah-7	3016714	2595478
mah-8	4832856	3440228
mah-9	3192956	2146606
mah-10	3053362	1862806
mah-11	3700528	2632176
mah-12	3579084	2003032
mah-13	3946382	2999766
mah-14	4206242	3022576
mah-15	3635962	2633446
mah-16	3743478	2118496
mah-17	4634556	3331064
mah-18	3824064	2851910
mah-19	16255072	8190150
mah-20	4012916	2162842
mah-21	1147858	1015606
mah-22	16431728	2311048
mah-23	6224114	3159146
mah-24	6020966	3053764
	471979139	278173817
